# Supplementary material for: Prognostic Impact of Mucin Expression in Curatively Resected Ampulla of Vater Cancer
Source: Cancers (Basel). 2024 Jun 1;16(11):2120. doi: 10.3390/cancers16112120 (PMC11171239; doi:10.3390/cancers16112120)
Supplement: Supplementary file 1 [file cancers-16-02120-s001.zip]

Archive with 1 entries (1 files):
- cancers-3026287-supplementary.pdf
